# Supplementary material for: Effect of Deproteinization on the Clinical Success of Composite Restorations in Molars Affected by Molar–Incisor Hypomineralization
Source: Children (Basel). 2026 Jun 27;13(7):858. doi: 10.3390/children13070858 (PMC13406727; doi:10.3390/children13070858)
Supplement: Supplementary file 1 [file children-13-00858-s001.zip]

Archive with 1 entries (1 files):
- children-4341742-supplementary.pdf
